# Supplementary material for: Examining the Drivers of Racial/Ethnic Disparities in Non-Adherence to Antihypertensive Medications and Mortality Due to Heart Disease and Stroke: A County-Level Analysis
Source: Int J Environ Res Public Health. 2021 Dec 2;18(23):12702. doi: 10.3390/ijerph182312702 (PMC8657217; doi:10.3390/ijerph182312702)
Supplement: Supplementary file 1 [file ijerph-18-12702-s001.zip]

Archive with 1 entries (1 files):
- ijerph-1461750-supplementary.pdf
